# Supplementary material for: A tRNA half modulates translation as stress response in Trypanosoma brucei
Source: Nat Commun. 2019 Jan 10;10:118. doi: 10.1038/s41467-018-07949-6 (PMC6328589; doi:10.1038/s41467-018-07949-6)
Supplement: Supplementary file 4 — Supplementary Data 1 [file 41467_2018_7949_MOESM4_ESM.xlsx]

## Sheet: Arkusz1
tRNA isoform	tRNA gene	tRNA chromosome	tRNA start	tRNA end	tRNA strand	tRNA length	tRF	tRF origin	tRF start	tRF end	mean expression	exponential	heat	cold	starvation	stationary	bloodstream
rna_tRNA_Ala_AGC	rna_tRNA_Ala_AGC_2	Tb927_07_v5.1	1890511	1890583	-	73	rna_tRNA_Ala_AGC_2:-2-16	5prime	-2	16	3.98265	5.24486	1.33836	1.80854	2.03243	0.901306	12.5704
rna_tRNA_Ala_AGC	rna_tRNA_Ala_AGC_2	Tb927_07_v5.1	1890511	1890583	-	73	rna_tRNA_Ala_AGC_2:1-19	5prime	1	19	20.3343	25.9963	14.722	16.1262	39.6323	7.08169	18.4475
rna_tRNA_Ala_AGC	rna_tRNA_Ala_AGC_2	Tb927_07_v5.1	1890511	1890583	-	73	rna_tRNA_Ala_AGC_2:1-33	5prime	1	33	440.42	674.078	574.157	149.657	1206.25	23.6915	14.6927
rna_tRNA_Ala_AGC	rna_tRNA_Ala_AGC_2	Tb927_07_v5.1	1890511	1890583	-	73	rna_tRNA_Ala_AGC_2:59-76	3prime	59	76	2.97297	0.456075	0.66918	1.05498	0.677476	0.450653	14.5295
rna_tRNA_Ala_CGC	rna_tRNA_Ala_CGC_1	Tb927_07_v5.1	2059249	2059320	-	72	rna_tRNA_Ala_CGC_1:37-73	3prime	37	73	32.0564	12.314	31.4515	12.6598	110.09	18.4768	7.34636
rna_tRNA_Ala_CGC	rna_tRNA_Ala_CGC_1	Tb927_07_v5.1	2059249	2059320	-	72	rna_tRNA_Ala_CGC_1:46-73	3prime	46	73	18.6721	2.05234	8.03016	2.71281	50.1332	4.69967	44.4046
rna_tRNA_Ala_CGC	rna_tRNA_Ala_CGC_1	Tb927_07_v5.1	2059249	2059320	-	72	rna_tRNA_Ala_CGC_1:55-73	3prime	55	73	38.5387	6.61308	36.1357	14.0162	72.4899	13.0046	88.9725
rna_tRNA_Ala_CGC	rna_tRNA_Ala_CGC_2	Tb927_11_v5.1	3530638	3530709	-	72	rna_tRNA_Ala_CGC_2:37-55	3prime	37	55	2.0702	2.73645	2.67672	2.5621	1.69369	1.60948	1.14277
rna_tRNA_Ala_CGC	rna_tRNA_Ala_CGC_2	Tb927_11_v5.1	3530638	3530709	-	72	rna_tRNA_Ala_CGC_2:37-74	3prime	37	74	396.227	160.766	742.79	225.465	882.074	274.19	92.0743
rna_tRNA_Ala_CGC	rna_tRNA_Ala_CGC_2	Tb927_11_v5.1	3530638	3530709	-	72	rna_tRNA_Ala_CGC_2:46-74	3prime	46	74	242.534	28.2766	188.709	97.9627	348.561	89.8731	701.822
rna_tRNA_Ala_CGC	rna_tRNA_Ala_CGC_2	Tb927_11_v5.1	3530638	3530709	-	72	rna_tRNA_Ala_CGC_2:55-75	3prime	55	75	129.861	19.1551	114.43	48.6799	118.22	41.6532	437.027
rna_tRNA_Ala_TGC	rna_tRNA_Ala_TGC_1	Tb927_10_v5.1	2647635	2647706	-	72	rna_tRNA_Ala_TGC_1:-2-27	5prime	-2	27	35.4723	50.1682	62.9029	29.6902	6.77476	9.91437	53.3835
rna_tRNA_Ala_TGC	rna_tRNA_Ala_TGC_1	Tb927_10_v5.1	2647635	2647706	-	72	rna_tRNA_Ala_TGC_1:1-31	5prime	1	31	3.06904	5.70093	4.68426	2.5621	0.677476	0.708169	4.08131
rna_tRNA_Ala_TGC	rna_tRNA_Ala_TGC_1	Tb927_10_v5.1	2647635	2647706	-	72	rna_tRNA_Ala_TGC_1:34-55	3prime	34	55	8.23154	9.8056	22.0829	6.02847	6.77476	2.57516	2.12228
rna_tRNA_Ala_TGC	rna_tRNA_Ala_TGC_1	Tb927_10_v5.1	2647635	2647706	-	72	rna_tRNA_Ala_TGC_1:34-75	3prime	34	75	5.41122	2.73645	4.68426	2.86352	8.12971	3.60522	10.4482
rna_tRNA_Ala_TGC	rna_tRNA_Ala_TGC_1	Tb927_10_v5.1	2647635	2647706	-	72	rna_tRNA_Ala_TGC_1:37-55	3prime	37	55	4.88385	2.05234	6.6918	2.26068	13.8883	2.12451	2.28553
rna_tRNA_Ala_TGC	rna_tRNA_Ala_TGC_1	Tb927_10_v5.1	2647635	2647706	-	72	rna_tRNA_Ala_TGC_1:46-74	3prime	46	74	17.1915	4.56075	22.0829	7.83701	18.6306	7.91862	42.1191
rna_tRNA_Ala_TGC	rna_tRNA_Ala_TGC_1	Tb927_10_v5.1	2647635	2647706	-	72	rna_tRNA_Ala_TGC_1:55-74	3prime	55	74	1.76487	1.14019	2.00754	1.05498	2.7099	0.901306	2.77529
rna_tRNA_Ala_TGC	rna_tRNA_Ala_TGC_1	Tb927_10_v5.1	2647635	2647706	-	72	rna_tRNA_Ala_TGC_1:57-75	3prime	57	75	87.7636	143.892	196.07	67.8203	59.6179	19.1849	39.9968
rna_tRNA_Arg_ACG	rna_tRNA_Arg_ACG_1	Tb927_05_v5.1	195468	195539	-	72	rna_tRNA_Arg_ACG_1:1-32	5prime	1	32	1067.01	716.721	2017.58	341.513	2708.55	138.415	479.309
rna_tRNA_Arg_ACG	rna_tRNA_Arg_ACG_1	Tb927_05_v5.1	195468	195539	-	72	rna_tRNA_Arg_ACG_1:13-32	5prime	13	32	101.58	74.1121	200.085	23.2096	233.729	23.8202	54.5263
rna_tRNA_Arg_ACG	rna_tRNA_Arg_ACG_1	Tb927_05_v5.1	195468	195539	-	72	rna_tRNA_Arg_ACG_1:17-46	other	17	46	2.39785	4.78878	2.67672	2.5621	0	1.09444	3.26505
rna_tRNA_Arg_ACG	rna_tRNA_Arg_ACG_1	Tb927_05_v5.1	195468	195539	-	72	rna_tRNA_Arg_ACG_1:38-73	3prime	38	73	99.3223	49.2561	125.806	27.731	199.855	23.1764	170.109
rna_tRNA_Arg_ACG	rna_tRNA_Arg_ACG_1	Tb927_05_v5.1	195468	195539	-	72	rna_tRNA_Arg_ACG_1:46-73	3prime	46	73	7.21369	0.456075	3.3459	0.904271	7.45223	1.73823	29.3854
rna_tRNA_Arg_ACG	rna_tRNA_Arg_ACG_1	Tb927_05_v5.1	195468	195539	-	72	rna_tRNA_Arg_ACG_1:55-75	3prime	55	75	29.991	2.73645	19.4062	7.38488	24.7279	5.53659	120.154
rna_tRNA_Arg_ACG	rna_tRNA_Arg_ACG_1	Tb927_05_v5.1	195468	195539	-	72	rna_tRNA_Arg_ACG_1:7-32	5prime	7	32	7.39173	2.73645	10.0377	2.86352	22.6954	1.60948	4.40781
rna_tRNA_Arg_ACG	rna_tRNA_Arg_ACG_3	Tb927_08_v5.1	861528	861599	-	72	rna_tRNA_Arg_ACG_3:52-72	3prime	52	72	3.11167	0.456075	0	0.150712	11.5171	1.15882	5.38733
rna_tRNA_Arg_CCG	rna_tRNA_Arg_CCG_1	Tb927_11_v5.1	3530776	3530847	-	72	rna_tRNA_Arg_CCG_1:58-75	3prime	58	75	5.02021	0.228037	0.66918	1.05498	0	0.579411	27.5897
rna_tRNA_Arg_CCG	rna_tRNA_Arg_CCG_2	Tb927_11_bin_v5.1	4269318	4269391	+	74	rna_tRNA_Arg_CCG_2:1-34	5prime	1	34	3.54543	1.8243	1.33836	0.150712	0.677476	1.60948	15.6722
rna_tRNA_Arg_CCG	rna_tRNA_Arg_CCG_2	Tb927_11_bin_v5.1	4269318	4269391	+	74	rna_tRNA_Arg_CCG_2:57-77	3prime	57	77	3.35529	1.36822	4.01508	1.20569	3.04864	1.35196	9.14213
rna_tRNA_Arg_CCT	rna_tRNA_Arg_CCT_1	Tb927_10_v5.1	2648098	2648170	+	73	rna_tRNA_Arg_CCT_1:37-55	3prime	37	55	2.33526	1.36822	2.67672	0.602847	6.77476	1.60948	0.979514
rna_tRNA_Arg_CCT	rna_tRNA_Arg_CCT_1	Tb927_10_v5.1	2648098	2648170	+	73	rna_tRNA_Arg_CCT_1:37-73	3prime	37	73	56.2734	15.0505	25.4288	14.0162	244.908	11.1376	27.0999
rna_tRNA_Arg_CCT	rna_tRNA_Arg_CCT_1	Tb927_10_v5.1	2648098	2648170	+	73	rna_tRNA_Arg_CCT_1:46-74	3prime	46	74	3.38114	0.684112	1.33836	0.904271	6.43602	0.965685	9.9584
rna_tRNA_Arg_CCT	rna_tRNA_Arg_CCT_1	Tb927_10_v5.1	2648098	2648170	+	73	rna_tRNA_Arg_CCT_1:56-74	3prime	56	74	3.08056	0.228037	0	0.602847	10.8396	0.772548	6.04034
rna_tRNA_Arg_CCT	rna_tRNA_Arg_CCT_1	Tb927_10_v5.1	2648098	2648170	+	73	rna_tRNA_Arg_CCT_1:59-76	3prime	59	76	4.21426	0	0.66918	0.904271	0.677476	1.15882	21.8758
rna_tRNA_Arg_TCG	rna_tRNA_Arg_TCG_1	Tb927_08_v5.1	858599	858670	+	72	rna_tRNA_Arg_TCG_1:-2-18	5prime	-2	18	2.33202	2.28037	2.00754	1.80854	2.03243	0.965685	4.89757
rna_tRNA_Arg_TCG	rna_tRNA_Arg_TCG_1	Tb927_08_v5.1	858599	858670	+	72	rna_tRNA_Arg_TCG_1:-2-32	5prime	-2	32	6.15706	3.19252	9.36852	2.5621	15.2432	1.35196	5.22408
rna_tRNA_Arg_TCG	rna_tRNA_Arg_TCG_1	Tb927_08_v5.1	858599	858670	+	72	rna_tRNA_Arg_TCG_1:19-43	middle	19	43	21.0992	8.66542	8.03016	7.38488	58.9404	5.53659	38.0378
rna_tRNA_Arg_TCG	rna_tRNA_Arg_TCG_1	Tb927_08_v5.1	858599	858670	+	72	rna_tRNA_Arg_TCG_1:38-74	3prime	38	74	11.4119	9.12149	14.722	4.82278	10.1621	4.82843	24.8144
rna_tRNA_Arg_TCG	rna_tRNA_Arg_TCG_1	Tb927_08_v5.1	858599	858670	+	72	rna_tRNA_Arg_TCG_1:54-75	3prime	54	75	2.06218	0.228037	0.66918	0.753559	2.37117	0.515032	7.83611
rna_tRNA_Arg_TCT	rna_tRNA_Arg_TCT_1	Tb927_10_v5.1	2647809	2647881	+	73	rna_tRNA_Arg_TCT_1:1-33	5prime	1	33	312.778	215.267	522.63	90.2764	945.756	73.8427	28.8957
rna_tRNA_Arg_TCT	rna_tRNA_Arg_TCT_1	Tb927_10_v5.1	2647809	2647881	+	73	rna_tRNA_Arg_TCT_1:14-32	5prime	14	32	79.1006	26.4523	86.3243	28.3338	223.567	68.9499	40.9763
rna_tRNA_Arg_TCT	rna_tRNA_Arg_TCT_1	Tb927_10_v5.1	2647809	2647881	+	73	rna_tRNA_Arg_TCT_1:53-74	3prime	53	74	2.50029	0.228037	1.33836	0.452135	3.72612	1.09444	8.16262
rna_tRNA_Arg_TCT	rna_tRNA_Arg_TCT_1	Tb927_10_v5.1	2647809	2647881	+	73	rna_tRNA_Arg_TCT_1:56-74	3prime	56	74	5.61859	2.28037	3.3459	1.65783	11.1784	2.18889	13.0602
rna_tRNA_Arg_TCT	rna_tRNA_Arg_TCT_1	Tb927_10_v5.1	2647809	2647881	+	73	rna_tRNA_Arg_TCT_1:59-76	3prime	59	76	2.13139	0.228037	0	0.452135	1.01621	0.64379	10.4482
rna_tRNA_Arg_TCT	rna_tRNA_Arg_TCT_1	Tb927_10_v5.1	2647809	2647881	+	73	rna_tRNA_Arg_TCT_1:8-33	5prime	8	33	6.04969	5.01682	8.69934	1.95925	15.9207	2.25327	2.44879
rna_tRNA_Asn_GTT	rna_tRNA_Asn_GTT_1	Tb927_08_v5.1	793456	793528	+	73	rna_tRNA_Asn_GTT_1:1-35	5prime	1	35	4.49766	10.4897	4.68426	3.91851	1.01621	0.836927	6.04034
rna_tRNA_Asn_GTT	rna_tRNA_Asn_GTT_1	Tb927_08_v5.1	793456	793528	+	73	rna_tRNA_Asn_GTT_1:17-36	5prime	17	36	4.53748	9.12149	4.68426	4.37064	1.35495	0.836927	6.8566
rna_tRNA_Asn_GTT	rna_tRNA_Asn_GTT_1	Tb927_08_v5.1	793456	793528	+	73	rna_tRNA_Asn_GTT_1:37-57	3prime	37	57	1.89829	3.19252	2.67672	2.5621	0.677476	0.321895	1.95903
rna_tRNA_Asn_GTT	rna_tRNA_Asn_GTT_1	Tb927_08_v5.1	793456	793528	+	73	rna_tRNA_Asn_GTT_1:37-75	3prime	37	75	32.3225	76.3925	18.0679	55.7634	28.1152	3.02581	12.5704
rna_tRNA_Asn_GTT	rna_tRNA_Asn_GTT_1	Tb927_08_v5.1	793456	793528	+	73	rna_tRNA_Asn_GTT_1:47-74	3prime	47	74	8.35851	6.15701	8.69934	7.53559	7.1135	1.5451	19.1005
rna_tRNA_Asn_GTT	rna_tRNA_Asn_GTT_1	Tb927_08_v5.1	793456	793528	+	73	rna_tRNA_Asn_GTT_1:56-74	3prime	56	74	1.74643	0.684112	2.00754	1.20569	1.35495	2.12451	3.1018
rna_tRNA_Asn_GTT	rna_tRNA_Asn_GTT_1	Tb927_08_v5.1	793456	793528	+	73	rna_tRNA_Asn_GTT_1:59-76	3prime	59	76	2.84685	0.456075	3.3459	2.10997	1.69369	1.80261	7.67286
rna_tRNA_Asn_GTT	rna_tRNA_Asn_GTT_2	Tb927_10_v5.1	2647484	2647556	+	73	rna_tRNA_Asn_GTT_2:-2-23	5prime	-2	23	1.76543	4.10467	2.00754	1.80854	0	0.386274	2.28553
rna_tRNA_Asn_GTT	rna_tRNA_Asn_GTT_2	Tb927_10_v5.1	2647484	2647556	+	73	rna_tRNA_Asn_GTT_2:1-34	5prime	1	34	3.69199	7.75327	4.01508	2.5621	0.677476	0.450653	6.69335
rna_tRNA_Asn_GTT	rna_tRNA_Asn_GTT_2	Tb927_10_v5.1	2647484	2647556	+	73	rna_tRNA_Asn_GTT_2:13-33	5prime	13	33	10.0762	31.4691	8.03016	8.892	2.7099	1.03006	8.32587
rna_tRNA_Asn_GTT	rna_tRNA_Asn_GTT_2	Tb927_10_v5.1	2647484	2647556	+	73	rna_tRNA_Asn_GTT_2:56-75	3prime	56	75	1.67353	0.456075	2.67672	1.35641	0.677476	1.60948	3.26505
rna_tRNA_Asp_GTC	rna_tRNA_Asp_GTC_2	Tb927_07_v5.1	1894054	1894125	-	72	rna_tRNA_Asp_GTC_2:1-18	5prime	1	18	3.61716	3.6486	3.3459	2.71281	7.45223	1.93137	2.61204
rna_tRNA_Asp_GTC	rna_tRNA_Asp_GTC_2	Tb927_07_v5.1	1894054	1894125	-	72	rna_tRNA_Asp_GTC_2:1-28	5prime	1	28	34.5683	23.7159	45.5043	29.8409	35.2287	30.8375	42.2824
rna_tRNA_Asp_GTC	rna_tRNA_Asp_GTC_2	Tb927_07_v5.1	1894054	1894125	-	72	rna_tRNA_Asp_GTC_2:1-33	5prime	1	33	7523.36	1550.2	4227.88	1228.45	34175.6	2534.47	1423.56
rna_tRNA_Asp_GTC	rna_tRNA_Asp_GTC_2	Tb927_07_v5.1	1894054	1894125	-	72	rna_tRNA_Asp_GTC_2:1-49	other	1	49	30.0103	11.1738	17.3987	8.59057	122.962	9.97875	9.9584
rna_tRNA_Asp_GTC	rna_tRNA_Asp_GTC_2	Tb927_07_v5.1	1894054	1894125	-	72	rna_tRNA_Asp_GTC_2:1-75	whole	1	75	14.3815	6.38504	14.0528	10.7005	6.09728	12.8114	36.242
rna_tRNA_Asp_GTC	rna_tRNA_Asp_GTC_2	Tb927_07_v5.1	1894054	1894125	-	72	rna_tRNA_Asp_GTC_2:36-55	3prime	36	55	6.70812	0.912149	0	1.20569	29.1315	5.40784	3.59155
rna_tRNA_Asp_GTC	rna_tRNA_Asp_GTC_2	Tb927_07_v5.1	1894054	1894125	-	72	rna_tRNA_Asp_GTC_2:36-74	3prime	36	74	5820.37	1255.12	4188.4	1327.47	23925.1	2145.37	2080.81
rna_tRNA_Asp_GTC	rna_tRNA_Asp_GTC_2	Tb927_07_v5.1	1894054	1894125	-	72	rna_tRNA_Asp_GTC_2:36-84	3prime	36	84	13.5635	4.33271	7.36098	3.01424	54.8755	3.79836	7.99937
rna_tRNA_Asp_GTC	rna_tRNA_Asp_GTC_2	Tb927_07_v5.1	1894054	1894125	-	72	rna_tRNA_Asp_GTC_2:55-75	3prime	55	75	36.7478	8.20934	24.7597	16.5783	34.2125	10.0431	126.684
rna_tRNA_Asp_GTC	rna_tRNA_Asp_GTC_2	Tb927_07_v5.1	1894054	1894125	-	72	rna_tRNA_Asp_GTC_2:8-33	5prime	8	33	4.04467	0.456075	3.3459	0.602847	15.5819	1.99575	2.28553
rna_tRNA_Cys_GCA	rna_tRNA_Cys_GCA_1	Tb927_08_v5.1	1053540	1053611	+	72	rna_tRNA_Cys_GCA_1:1-32	5prime	1	32	1050.49	464.74	872.611	224.711	4488.28	199.382	53.2203
rna_tRNA_Cys_GCA	rna_tRNA_Cys_GCA_1	Tb927_08_v5.1	1053540	1053611	+	72	rna_tRNA_Cys_GCA_1:15-32	5prime	15	32	4.26103	2.28037	2.67672	1.95925	16.9369	1.2232	0.489757
rna_tRNA_Cys_GCA	rna_tRNA_Cys_GCA_1	Tb927_08_v5.1	1053540	1053611	+	72	rna_tRNA_Cys_GCA_1:6-32	5prime	6	32	34.4352	21.2075	22.7521	10.8513	140.237	6.50228	5.06082
rna_tRNA_Gln_CTG	rna_tRNA_Gln_CTG_1	Tb927_08_v5.1	1892449	1892520	+	72	rna_tRNA_Gln_CTG_1:1-35	5prime	1	35	2451.21	1800.58	3417.5	724.321	7626.01	537.565	601.259
rna_tRNA_Gln_CTG	rna_tRNA_Gln_CTG_1	Tb927_08_v5.1	1892449	1892520	+	72	rna_tRNA_Gln_CTG_1:17-35	5prime	17	35	5.94837	5.70093	12.0452	1.80854	13.2108	0.965685	1.95903
rna_tRNA_Gln_CTG	rna_tRNA_Gln_CTG_1	Tb927_08_v5.1	1892449	1892520	+	72	rna_tRNA_Gln_CTG_1:23-42	middle	23	42	31.2912	11.6299	33.459	8.59057	82.9908	8.30489	42.7721
rna_tRNA_Gln_CTG	rna_tRNA_Gln_CTG_1	Tb927_08_v5.1	1892449	1892520	+	72	rna_tRNA_Gln_CTG_1:36-72	3prime	36	72	22.2627	6.38504	16.0603	4.52135	84.007	3.9915	18.6108
rna_tRNA_Gln_CTG	rna_tRNA_Gln_CTG_1	Tb927_08_v5.1	1892449	1892520	+	72	rna_tRNA_Gln_CTG_1:58-75	3prime	58	75	8.6768	3.87663	23.4213	4.21993	0.338738	0.450653	19.7535
rna_tRNA_Gln_TTG	rna_tRNA_Gln_TTG_1	Tb927_08_v5.1	854457	854528	+	72	rna_tRNA_Gln_TTG_1:1-33	5prime	1	33	380.771	131.121	356.673	119.213	1521.27	103.779	52.5673
rna_tRNA_Gln_TTG	rna_tRNA_Gln_TTG_1	Tb927_08_v5.1	854457	854528	+	72	rna_tRNA_Gln_TTG_1:11-33	5prime	11	33	39.5068	24.4	41.4892	11.1527	143.964	11.1376	4.89757
rna_tRNA_Gln_TTG	rna_tRNA_Gln_TTG_1	Tb927_08_v5.1	854457	854528	+	72	rna_tRNA_Gln_TTG_1:54-75	3prime	54	75	18.3978	1.59626	11.3761	3.7678	12.5333	6.18038	74.9328
rna_tRNA_Gln_TTG	rna_tRNA_Gln_TTG_1	Tb927_08_v5.1	854457	854528	+	72	rna_tRNA_Gln_TTG_1:58-75	3prime	58	75	62.9245	1.8243	6.02262	9.19342	11.5171	9.91437	339.075
rna_tRNA_Glu_CTC	rna_tRNA_Glu_CTC_1	Tb927_04_v5.1	860615	860686	-	72	rna_tRNA_Glu_CTC_1:1-19	5prime	1	19	14.7682	14.8224	9.36852	18.0854	18.6306	8.11176	19.5903
rna_tRNA_Glu_CTC	rna_tRNA_Glu_CTC_1	Tb927_04_v5.1	860615	860686	-	72	rna_tRNA_Glu_CTC_1:1-25	5prime	1	25	354.548	218.004	469.095	204.968	479.653	223.202	532.366
rna_tRNA_Glu_CTC	rna_tRNA_Glu_CTC_1	Tb927_04_v5.1	860615	860686	-	72	rna_tRNA_Glu_CTC_1:1-33	5prime	1	33	151846	42572.1	158361	46955.5	563109	72208.7	27872.6
rna_tRNA_Glu_CTC	rna_tRNA_Glu_CTC_1	Tb927_04_v5.1	860615	860686	-	72	rna_tRNA_Glu_CTC_1:14-33	5prime	14	33	2177.17	1026.4	2826.62	708.798	6928.21	953.775	619.216
rna_tRNA_Glu_CTC	rna_tRNA_Glu_CTC_1	Tb927_04_v5.1	860615	860686	-	72	rna_tRNA_Glu_CTC_1:14-75	whole	14	75	19.0821	7.52523	14.0528	11.4541	18.9693	4.69967	57.7913
rna_tRNA_Glu_CTC	rna_tRNA_Glu_CTC_1	Tb927_04_v5.1	860615	860686	-	72	rna_tRNA_Glu_CTC_1:36-69	3prime	36	69	35.1035	6.84112	16.0603	6.93274	159.884	15.5153	5.38733
rna_tRNA_Glu_CTC	rna_tRNA_Glu_CTC_1	Tb927_04_v5.1	860615	860686	-	72	rna_tRNA_Glu_CTC_1:5-26	5prime	5	26	1.91183	1.8243	1.33836	0.150712	4.06485	1.48072	2.61204
rna_tRNA_Glu_CTC	rna_tRNA_Glu_CTC_1	Tb927_04_v5.1	860615	860686	-	72	rna_tRNA_Glu_CTC_1:55-74	3prime	55	74	2.29727	0.684112	0.66918	1.05498	2.37117	0.515032	8.48912
rna_tRNA_Glu_CTC	rna_tRNA_Glu_CTC_1	Tb927_04_v5.1	860615	860686	-	72	rna_tRNA_Glu_CTC_1:9-29	5prime	9	29	2.00385	1.59626	4.01508	0.904271	1.35495	1.86699	2.28553
rna_tRNA_Glu_CTC	rna_tRNA_Glu_CTC_2	Tb927_05_v5.1	931361	931432	+	72	rna_tRNA_Glu_CTC_2:1-19	5prime	1	19	14.9441	15.5065	8.69934	18.2361	18.6306	7.53234	21.0596
rna_tRNA_Glu_CTC	rna_tRNA_Glu_CTC_2	Tb927_05_v5.1	931361	931432	+	72	rna_tRNA_Glu_CTC_2:14-53	other	14	53	7.4249	2.73645	2.67672	3.7678	4.40359	5.98725	24.9776
rna_tRNA_Glu_CTC	rna_tRNA_Glu_CTC_2	Tb927_05_v5.1	931361	931432	+	72	rna_tRNA_Glu_CTC_2:43-74	3prime	43	74	3.34975	0.684112	3.3459	1.50712	2.03243	2.89706	9.63189
rna_tRNA_Glu_TTC	rna_tRNA_Glu_TTC_1	Tb927_11_v5.1	3513018	3513089	+	72	rna_tRNA_Glu_TTC_1:1-18	5prime	1	18	2.46287	1.14019	2.67672	1.80854	3.38738	1.03006	4.73432
rna_tRNA_Glu_TTC	rna_tRNA_Glu_TTC_1	Tb927_11_v5.1	3513018	3513089	+	72	rna_tRNA_Glu_TTC_1:1-28	5prime	1	28	107.033	78.2168	197.408	70.8346	152.771	93.9934	48.9757
rna_tRNA_Glu_TTC	rna_tRNA_Glu_TTC_1	Tb927_11_v5.1	3513018	3513089	+	72	rna_tRNA_Glu_TTC_1:1-33	5prime	1	33	71743	28495.3	71566.8	20806.1	280812	25512.6	3264.88
rna_tRNA_Glu_TTC	rna_tRNA_Glu_TTC_1	Tb927_11_v5.1	3513018	3513089	+	72	rna_tRNA_Glu_TTC_1:14-33	5prime	14	33	526.799	213.671	503.224	172.866	1988.05	223.717	59.2606
rna_tRNA_Glu_TTC	rna_tRNA_Glu_TTC_1	Tb927_11_v5.1	3513018	3513089	+	72	rna_tRNA_Glu_TTC_1:36-73	3prime	36	73	1040.42	392.908	1254.71	458.616	3087.26	735.273	313.771
rna_tRNA_Glu_TTC	rna_tRNA_Glu_TTC_1	Tb927_11_v5.1	3513018	3513089	+	72	rna_tRNA_Glu_TTC_1:43-73	3prime	43	73	85.1105	35.1177	147.22	36.4723	99.2502	75.3878	117.215
rna_tRNA_Glu_TTC	rna_tRNA_Glu_TTC_1	Tb927_11_v5.1	3513018	3513089	+	72	rna_tRNA_Glu_TTC_1:55-72	3prime	55	72	5.88358	0.456075	6.02262	1.20569	17.9531	2.31764	7.34636
rna_tRNA_Glu_TTC	rna_tRNA_Glu_TTC_1	Tb927_11_v5.1	3513018	3513089	+	72	rna_tRNA_Glu_TTC_1:55-75	3prime	55	75	722.314	144.576	960.274	346.939	441.714	379.321	2061.06
rna_tRNA_Gly_CCC	rna_tRNA_Gly_CCC_1	Tb927_11_v5.1	1898859	1898929	+	71	rna_tRNA_Gly_CCC_1:1-23	5prime	1	23	10.7456	12.9981	12.0452	6.48061	23.3729	3.86274	5.71383
rna_tRNA_Gly_CCC	rna_tRNA_Gly_CCC_1	Tb927_11_v5.1	1898859	1898929	+	71	rna_tRNA_Gly_CCC_1:1-32	5prime	1	32	1215.61	664.957	1069.35	274.446	4723.7	506.856	54.363
rna_tRNA_Gly_CCC	rna_tRNA_Gly_CCC_1	Tb927_11_v5.1	1898859	1898929	+	71	rna_tRNA_Gly_CCC_1:36-73	3prime	36	73	14.1041	7.75327	12.7144	3.7678	45.3909	3.73398	11.2644
rna_tRNA_Gly_CCC	rna_tRNA_Gly_CCC_1	Tb927_11_v5.1	1898859	1898929	+	71	rna_tRNA_Gly_CCC_1:45-72	3prime	45	72	3.82897	2.05234	2.00754	1.50712	6.77476	0.836927	9.79514
rna_tRNA_Gly_CCC	rna_tRNA_Gly_CCC_1	Tb927_11_v5.1	1898859	1898929	+	71	rna_tRNA_Gly_CCC_1:54-73	3prime	54	73	4.49501	1.14019	2.00754	1.50712	5.41981	1.2232	15.6722
rna_tRNA_Gly_CCC	rna_tRNA_Gly_CCC_1	Tb927_11_v5.1	1898859	1898929	+	71	rna_tRNA_Gly_CCC_1:57-74	3prime	57	74	14.8558	2.05234	3.3459	4.21993	0.677476	3.09019	75.7491
rna_tRNA_Gly_GCC	rna_tRNA_Gly_GCC_1	Tb927_07_v5.1	300549	300619	+	71	rna_tRNA_Gly_GCC_1:1-32	5prime	1	32	46447.7	18589.8	48062.5	8909.93	193150	8906.26	1067.34
rna_tRNA_Gly_GCC	rna_tRNA_Gly_GCC_1	Tb927_07_v5.1	300549	300619	+	71	rna_tRNA_Gly_GCC_1:1-73	whole	1	73	6.25925	11.6299	9.36852	9.94698	5.08107	0.386274	1.14277
rna_tRNA_Gly_GCC	rna_tRNA_Gly_GCC_1	Tb927_07_v5.1	300549	300619	+	71	rna_tRNA_Gly_GCC_1:14-32	5prime	14	32	1252.83	390.4	834.468	336.539	5537.69	359.299	58.6076
rna_tRNA_Gly_GCC	rna_tRNA_Gly_GCC_1	Tb927_07_v5.1	300549	300619	+	71	rna_tRNA_Gly_GCC_1:14-74	whole	14	74	41.9691	58.6056	70.9331	96.9077	16.9369	1.73823	6.69335
rna_tRNA_Gly_GCC	rna_tRNA_Gly_GCC_1	Tb927_07_v5.1	300549	300619	+	71	rna_tRNA_Gly_GCC_1:18-38	middle	18	38	11.4121	11.4019	8.69934	6.02847	36.245	2.83268	3.26505
rna_tRNA_Gly_GCC	rna_tRNA_Gly_GCC_1	Tb927_07_v5.1	300549	300619	+	71	rna_tRNA_Gly_GCC_1:34-73	3prime	34	73	112.249	59.2897	170.641	36.1708	290.298	42.4901	74.6063
rna_tRNA_Gly_GCC	rna_tRNA_Gly_GCC_1	Tb927_07_v5.1	300549	300619	+	71	rna_tRNA_Gly_GCC_1:48-72	3prime	48	72	6.18183	2.50841	5.35344	1.80854	3.72612	2.96143	20.7331
rna_tRNA_Gly_GCC	rna_tRNA_Gly_GCC_1	Tb927_07_v5.1	300549	300619	+	71	rna_tRNA_Gly_GCC_1:54-72	3prime	54	72	144.602	38.5383	89.001	40.8429	199.517	56.9754	442.74
rna_tRNA_Gly_GCC	rna_tRNA_Gly_GCC_1	Tb927_07_v5.1	300549	300619	+	71	rna_tRNA_Gly_GCC_1:57-74	3prime	57	74	445.313	54.729	127.813	114.692	13.5495	136.29	2224.8
rna_tRNA_Gly_GCC	rna_tRNA_Gly_GCC_1	Tb927_07_v5.1	300549	300619	+	71	rna_tRNA_Gly_GCC_1:6-31	5prime	6	31	8.19521	8.43738	5.35344	3.61708	28.7927	2.31764	0.65301
rna_tRNA_Gly_GCC	rna_tRNA_Gly_GCC_2	Tb927_09_v5.1	2087749	2087819	+	71	rna_tRNA_Gly_GCC_2:54-74	3prime	54	74	256.05	21.6635	52.1961	45.9671	16.9369	56.4604	1343.08
rna_tRNA_Gly_GCC	rna_tRNA_Gly_GCC_3	Tb927_10_v5.1	1888554	1888624	+	71	rna_tRNA_Gly_GCC_3:54-71	3prime	54	71	5.89421	1.14019	2.67672	0.602847	20.663	2.4464	7.83611
rna_tRNA_Gly_GCC	rna_tRNA_Gly_GCC_3	Tb927_10_v5.1	1888554	1888624	+	71	rna_tRNA_Gly_GCC_3:56-78	3prime	56	78	4.12551	11.8579	8.03016	2.71281	0	0.193137	1.95903
rna_tRNA_Gly_TCC	rna_tRNA_Gly_TCC_1	Tb927_08_v5.1	858106	858177	+	72	rna_tRNA_Gly_TCC_1:1-24	5prime	1	24	14.7849	5.24486	14.722	11.002	17.9531	7.78986	31.9975
rna_tRNA_Gly_TCC	rna_tRNA_Gly_TCC_1	Tb927_08_v5.1	858106	858177	+	72	rna_tRNA_Gly_TCC_1:1-33	5prime	1	33	198.924	50.3962	133.167	49.1321	815.342	110.732	34.7728
rna_tRNA_Gly_TCC	rna_tRNA_Gly_TCC_1	Tb927_08_v5.1	858106	858177	+	72	rna_tRNA_Gly_TCC_1:35-75	3prime	35	75	7.26362	2.28037	9.36852	1.50712	14.227	1.99575	14.203
rna_tRNA_Gly_TCC	rna_tRNA_Gly_TCC_1	Tb927_08_v5.1	858106	858177	+	72	rna_tRNA_Gly_TCC_1:55-73	3prime	55	73	2.86677	0	2.67672	0.452135	9.48466	1.15882	3.4283
rna_tRNA_Gly_TCC	rna_tRNA_Gly_TCC_1	Tb927_08_v5.1	858106	858177	+	72	rna_tRNA_Gly_TCC_1:58-75	3prime	58	75	11.6525	0.228037	4.68426	1.65783	1.35495	3.21895	58.7709
rna_tRNA_His_GTG	rna_tRNA_His_GTG_1	Tb927_11_v5.1	3512886	3512956	+	71	rna_tRNA_His_GTG_1:1-19	5prime	1	19	5.74874	6.61308	5.35344	4.97349	15.5819	1.48072	0.489757
rna_tRNA_His_GTG	rna_tRNA_His_GTG_1	Tb927_11_v5.1	3512886	3512956	+	71	rna_tRNA_His_GTG_1:1-27	5prime	1	27	372.984	205.234	529.991	186.883	850.232	141.183	324.382
rna_tRNA_His_GTG	rna_tRNA_His_GTG_1	Tb927_11_v5.1	3512886	3512956	+	71	rna_tRNA_His_GTG_1:37-71	3prime	37	71	574.566	511.716	573.487	115.747	1685.22	164.36	396.867
rna_tRNA_His_GTG	rna_tRNA_His_GTG_1	Tb927_11_v5.1	3512886	3512956	+	71	rna_tRNA_His_GTG_1:54-72	3prime	54	72	36.2208	10.7178	18.737	13.1119	31.8414	11.0088	131.908
rna_tRNA_His_GTG	rna_tRNA_His_GTG_1	Tb927_11_v5.1	3512886	3512956	+	71	rna_tRNA_His_GTG_1:7-27	5prime	7	27	2.98468	2.05234	6.02262	1.05498	8.12971	0.321895	0.326505
rna_tRNA_His_GTG	rna_tRNA_His_GTG_2	Tb927_11_bin_v5.1	4269451	4269523	+	73	rna_tRNA_His_GTG_2:0-28	5prime	0	28	5.0513	1.36822	3.3459	1.20569	1.69369	2.12451	20.5698
rna_tRNA_His_GTG	rna_tRNA_His_GTG_2	Tb927_11_bin_v5.1	4269451	4269523	+	73	rna_tRNA_His_GTG_2:96-121	3prime	96	121	7.43744	0.684112	2.67672	1.35641	4.40359	3.6696	31.8342
rna_tRNA_Ile_AAT	rna_tRNA_Ile_AAT_2	Tb927_08_v5.1	1892600	1892673	+	74	rna_tRNA_Ile_AAT_2:1-25	5prime	1	25	3.32965	1.14019	6.02262	2.5621	4.40359	1.93137	3.91806
rna_tRNA_Ile_AAT	rna_tRNA_Ile_AAT_2	Tb927_08_v5.1	1892600	1892673	+	74	rna_tRNA_Ile_AAT_2:1-34	5prime	1	34	62.5264	21.4355	58.8879	10.5498	259.812	19.2493	5.22408
rna_tRNA_Ile_AAT	rna_tRNA_Ile_AAT_2	Tb927_08_v5.1	1892600	1892673	+	74	rna_tRNA_Ile_AAT_2:16-34	5prime	16	34	49.0368	18.6991	36.8049	8.43986	198.839	27.683	3.7548
rna_tRNA_Ile_AAT	rna_tRNA_Ile_AAT_2	Tb927_08_v5.1	1892600	1892673	+	74	rna_tRNA_Ile_AAT_2:6-34	5prime	6	34	5.70879	2.05234	6.02262	1.05498	21.3405	2.63954	1.14277
rna_tRNA_Ile_AAT	rna_tRNA_Ile_AAT_2	Tb927_08_v5.1	1892600	1892673	+	74	rna_tRNA_Ile_AAT_2:9-51	other	9	51	1.52063	4.56075	1.33836	1.50712	0	0.901306	0.816262
rna_tRNA_Ile_TAT	rna_tRNA_Ile_TAT_1	Tb927_08_v5.1	854289	854362	-	74	rna_tRNA_Ile_TAT_1:-2-27	5prime	-2	27	2.21862	4.33271	2.67672	2.5621	0.677476	0.450653	2.61204
rna_tRNA_Ile_TAT	rna_tRNA_Ile_TAT_1	Tb927_08_v5.1	854289	854362	-	74	rna_tRNA_Ile_TAT_1:1-34	5prime	1	34	6.99645	10.7178	9.36852	3.16495	14.5657	1.2232	2.93854
rna_tRNA_Leu_AAG	rna_tRNA_Leu_AAG_1	Tb927_10_v5.1	1928688	1928769	+	82	rna_tRNA_Leu_AAG_1:1-20	5prime	1	20	3.85746	1.14019	4.01508	1.65783	5.08107	0.965685	10.2849
rna_tRNA_Leu_AAG	rna_tRNA_Leu_AAG_1	Tb927_10_v5.1	1928688	1928769	+	82	rna_tRNA_Leu_AAG_1:1-22	5prime	1	22	85.3151	18.471	86.3243	18.9897	61.3116	11.717	315.077
rna_tRNA_Leu_AAG	rna_tRNA_Leu_AAG_1	Tb927_10_v5.1	1928688	1928769	+	82	rna_tRNA_Leu_AAG_1:1-34	5prime	1	34	49.5512	44.0112	72.9406	11.1527	142.609	3.41209	23.1818
rna_tRNA_Leu_AAG	rna_tRNA_Leu_AAG_1	Tb927_10_v5.1	1928688	1928769	+	82	rna_tRNA_Leu_AAG_1:13-34	5prime	13	34	8.25061	11.6299	11.3761	3.61708	16.9369	2.18889	3.7548
rna_tRNA_Leu_CAA	rna_tRNA_Leu_CAA_1	Tb927_03_v5.1	1233810	1233891	-	82	rna_tRNA_Leu_CAA_1:1-22	5prime	1	22	1.77135	1.14019	0.66918	2.41139	0.677476	1.15882	4.57107
rna_tRNA_Leu_CAA	rna_tRNA_Leu_CAA_1	Tb927_03_v5.1	1233810	1233891	-	82	rna_tRNA_Leu_CAA_1:1-26	5prime	1	26	16.6657	6.15701	19.4062	10.5498	17.6144	6.7598	39.5071
rna_tRNA_Leu_CAA	rna_tRNA_Leu_CAA_1	Tb927_03_v5.1	1233810	1233891	-	82	rna_tRNA_Leu_CAA_1:1-34	5prime	1	34	54.9054	44.6953	99.7079	21.2504	121.946	15.3866	26.4469
rna_tRNA_Leu_CAA	rna_tRNA_Leu_CAA_1	Tb927_03_v5.1	1233810	1233891	-	82	rna_tRNA_Leu_CAA_1:51-84	3prime	51	84	3.55756	4.56075	10.0377	1.95925	3.38738	0.257516	1.14277
rna_tRNA_Leu_CAG	rna_tRNA_Leu_CAG_1	Tb927_08_v5.1	858265	858346	+	82	rna_tRNA_Leu_CAG_1:1-18	5prime	1	18	2.47383	0.684112	2.67672	1.80854	4.40359	1.35196	3.91806
rna_tRNA_Leu_CAG	rna_tRNA_Leu_CAG_1	Tb927_08_v5.1	858265	858346	+	82	rna_tRNA_Leu_CAG_1:1-21	5prime	1	21	14.463	5.24486	6.6918	4.21993	16.9369	8.62679	45.0577
rna_tRNA_Leu_CAG	rna_tRNA_Leu_CAG_1	Tb927_08_v5.1	858265	858346	+	82	rna_tRNA_Leu_CAG_1:1-26	5prime	1	26	35.0327	15.5065	30.7823	16.8797	64.3602	11.6526	71.0148
rna_tRNA_Leu_CAG	rna_tRNA_Leu_CAG_1	Tb927_08_v5.1	858265	858346	+	82	rna_tRNA_Leu_CAG_1:1-34	5prime	1	34	334.712	230.318	447.012	101.278	1068.38	55.4947	105.788
rna_tRNA_Leu_CAG	rna_tRNA_Leu_CAG_1	Tb927_08_v5.1	858265	858346	+	82	rna_tRNA_Leu_CAG_1:13-34	5prime	13	34	6.99594	3.19252	8.03016	2.5621	21.6792	1.28758	5.22408
rna_tRNA_Leu_CAG	rna_tRNA_Leu_CAG_2	Tb927_11_bin_v5.1	4269546	4269629	+	84	rna_tRNA_Leu_CAG_2:1-34	5prime	1	34	61.7448	7.06916	42.1584	22.0039	26.4216	48.6705	224.146
rna_tRNA_Leu_CAG	rna_tRNA_Leu_CAG_2	Tb927_11_bin_v5.1	4269546	4269629	+	84	rna_tRNA_Leu_CAG_2:11-33	5prime	11	33	1.32668	0.456075	0.66918	0.150712	0	0.64379	6.04034
rna_tRNA_Leu_CAG	rna_tRNA_Leu_CAG_2	Tb927_11_bin_v5.1	4269546	4269629	+	84	rna_tRNA_Leu_CAG_2:67-87	3prime	67	87	4.02019	1.36822	8.69934	2.5621	6.09728	1.80261	3.59155
rna_tRNA_Leu_TAA	rna_tRNA_Leu_TAA_1	Tb927_08_v5.1	1892111	1892192	-	82	rna_tRNA_Leu_TAA_1:1-35	5prime	1	35	5.65251	3.19252	7.36098	4.21993	10.5009	3.09019	5.55058
rna_tRNA_Leu_TAG	rna_tRNA_Leu_TAG_1	Tb927_04_v5.1	842789	842868	-	80	rna_tRNA_Leu_TAG_1:1-26	5prime	1	26	10.3263	5.70093	19.4062	7.23417	9.14592	4.63529	15.8355
rna_tRNA_Leu_TAG	rna_tRNA_Leu_TAG_1	Tb927_04_v5.1	842789	842868	-	80	rna_tRNA_Leu_TAG_1:1-33	5prime	1	33	4.25627	4.56075	8.03016	2.26068	4.74233	2.18889	3.7548
rna_tRNA_Lys_CTT	rna_tRNA_Lys_CTT_1	Tb927_07_v5.1	1910941	1911013	+	73	rna_tRNA_Lys_CTT_1:47-74	3prime	47	74	4.34971	1.14019	5.35344	2.41139	3.72612	1.2232	12.2439
rna_tRNA_Lys_CTT	rna_tRNA_Lys_CTT_2	Tb927_08_v5.1	854728	854800	+	73	rna_tRNA_Lys_CTT_2:-2-27	5prime	-2	27	13.7093	32.6093	15.3911	17.3319	2.37117	2.96143	11.5909
rna_tRNA_Lys_CTT	rna_tRNA_Lys_CTT_2	Tb927_08_v5.1	854728	854800	+	73	rna_tRNA_Lys_CTT_2:1-19	5prime	1	19	2.04052	2.05234	4.01508	2.5621	1.69369	0.450653	1.46927
rna_tRNA_Lys_CTT	rna_tRNA_Lys_CTT_2	Tb927_08_v5.1	854728	854800	+	73	rna_tRNA_Lys_CTT_2:1-31	5prime	1	31	67.509	159.398	42.1584	60.134	130.414	3.15457	9.79514
rna_tRNA_Lys_CTT	rna_tRNA_Lys_CTT_2	Tb927_08_v5.1	854728	854800	+	73	rna_tRNA_Lys_CTT_2:37-57	3prime	37	57	4.08409	3.42056	5.35344	3.7678	7.1135	1.09444	3.7548
rna_tRNA_Lys_CTT	rna_tRNA_Lys_CTT_2	Tb927_08_v5.1	854728	854800	+	73	rna_tRNA_Lys_CTT_2:37-74	3prime	37	74	227.342	292.344	473.78	177.237	301.815	55.0441	63.8317
rna_tRNA_Lys_CTT	rna_tRNA_Lys_CTT_2	Tb927_08_v5.1	854728	854800	+	73	rna_tRNA_Lys_CTT_2:56-76	3prime	56	76	3.1496	0.456075	3.3459	0.904271	1.01621	1.09444	12.0807
rna_tRNA_Lys_CTT	rna_tRNA_Lys_CTT_2	Tb927_08_v5.1	854728	854800	+	73	rna_tRNA_Lys_CTT_2:9-33	5prime	9	33	22.7289	55.6411	16.0603	39.1851	11.1784	6.30914	7.99937
rna_tRNA_Lys_TTT	rna_tRNA_Lys_TTT_1	Tb927_10_v5.1	2647941	2648012	+	72	rna_tRNA_Lys_TTT_1:1-30	5prime	1	30	3.66306	6.84112	6.6918	3.61708	2.03243	0.836927	1.95903
rna_tRNA_Lys_TTT	rna_tRNA_Lys_TTT_1	Tb927_10_v5.1	2647941	2648012	+	72	rna_tRNA_Lys_TTT_1:36-69	3prime	36	69	2.41325	1.36822	0.66918	2.26068	8.46845	1.2232	0.489757
rna_tRNA_Lys_TTT	rna_tRNA_Lys_TTT_1	Tb927_10_v5.1	2647941	2648012	+	72	rna_tRNA_Lys_TTT_1:36-74	3prime	36	74	6611.61	5839.58	12935.3	8442.57	6939.72	4438.68	1073.87
rna_tRNA_Lys_TTT	rna_tRNA_Lys_TTT_1	Tb927_10_v5.1	2647941	2648012	+	72	rna_tRNA_Lys_TTT_1:46-73	3prime	46	73	20.6736	5.4729	14.722	10.7005	35.2287	11.717	46.2004
rna_tRNA_Lys_TTT	rna_tRNA_Lys_TTT_1	Tb927_10_v5.1	2647941	2648012	+	72	rna_tRNA_Lys_TTT_1:55-75	3prime	55	75	104.025	20.7514	54.8728	41.8979	35.5675	71.9114	399.152
rna_tRNA_Lys_TTT	rna_tRNA_Lys_TTT_1	Tb927_10_v5.1	2647941	2648012	+	72	rna_tRNA_Lys_TTT_1:9-32	5prime	9	32	3.15847	7.29719	4.68426	3.61708	1.01621	1.03006	1.30602
rna_tRNA_Met_CAT	rna_tRNA_Met_CAT_1	Tb927_04_v5.1	860774	860846	+	73	rna_tRNA_Met_CAT_1:1-31	5prime	1	31	3.67736	9.12149	4.01508	3.61708	1.69369	0.515032	3.1018
rna_tRNA_Met_CAT	rna_tRNA_Met_CAT_1	Tb927_04_v5.1	860774	860846	+	73	rna_tRNA_Met_CAT_1:37-74	3prime	37	74	16.9376	14.8224	30.7823	13.5641	33.8738	4.82843	3.7548
rna_tRNA_Met_CAT	rna_tRNA_Met_CAT_1	Tb927_04_v5.1	860774	860846	+	73	rna_tRNA_Met_CAT_1:47-74	3prime	47	74	29.6252	7.98131	34.1282	12.2077	43.0197	9.39934	71.0148
rna_tRNA_Met_CAT	rna_tRNA_Met_CAT_1	Tb927_04_v5.1	860774	860846	+	73	rna_tRNA_Met_CAT_1:56-74	3prime	56	74	14.0333	1.36822	14.0528	3.01424	11.1784	4.95718	49.6287
rna_tRNA_Met_CAT	rna_tRNA_Met_CAT_1	Tb927_04_v5.1	860774	860846	+	73	rna_tRNA_Met_CAT_1:59-76	3prime	59	76	2.71435	0.228037	0	0.602847	0.677476	0.901306	13.8765
rna_tRNA_Met_CAT	rna_tRNA_Met_CAT_3	Tb927_10_v5.1	1928831	1928902	-	72	rna_tRNA_Met_CAT_3:21-48	middle	21	48	2.57289	2.05234	6.02262	1.20569	1.69369	0.708169	3.7548
rna_tRNA_Met_CAT	rna_tRNA_Met_CAT_3	Tb927_10_v5.1	1928831	1928902	-	72	rna_tRNA_Met_CAT_3:35-56	3prime	35	56	8.58987	4.10467	12.7144	4.52135	4.06485	8.17613	17.9578
rna_tRNA_Met_CAT	rna_tRNA_Met_CAT_3	Tb927_10_v5.1	1928831	1928902	-	72	rna_tRNA_Met_CAT_3:37-74	3prime	37	74	114.086	41.5028	166.626	48.3785	68.0863	76.3535	283.569
rna_tRNA_Met_CAT	rna_tRNA_Met_CAT_3	Tb927_10_v5.1	1928831	1928902	-	72	rna_tRNA_Met_CAT_3:46-74	3prime	46	74	22.8117	3.19252	16.0603	7.53559	3.04864	13.3265	93.7069
rna_tRNA_Met_CAT	rna_tRNA_Met_CAT_3	Tb927_10_v5.1	1928831	1928902	-	72	rna_tRNA_Met_CAT_3:55-74	3prime	55	74	7.16634	0.912149	8.69934	2.86352	4.06485	6.05163	20.4065
rna_tRNA_Met_CAT	rna_tRNA_Met_CAT_3	Tb927_10_v5.1	1928831	1928902	-	72	rna_tRNA_Met_CAT_3:58-75	3prime	58	75	2.30999	0	0.66918	0.602847	1.69369	0.772548	10.1216
rna_tRNA_Phe_GAA	rna_tRNA_Phe_GAA_1	Tb927_11_v5.1	3513149	3513221	+	73	rna_tRNA_Phe_GAA_1:1-19	5prime	1	19	2.09162	0.684112	2.00754	0.602847	3.38738	0.64379	5.22408
rna_tRNA_Phe_GAA	rna_tRNA_Phe_GAA_1	Tb927_11_v5.1	3513149	3513221	+	73	rna_tRNA_Phe_GAA_1:1-33	5prime	1	33	10.8572	11.8579	19.4062	7.83701	9.48466	4.31339	12.2439
rna_tRNA_Phe_GAA	rna_tRNA_Phe_GAA_1	Tb927_11_v5.1	3513149	3513221	+	73	rna_tRNA_Phe_GAA_1:18-35	5prime	18	35	3.57503	5.01682	3.3459	3.46637	0.338738	1.60948	7.67286
rna_tRNA_Phe_GAA	rna_tRNA_Phe_GAA_1	Tb927_11_v5.1	3513149	3513221	+	73	rna_tRNA_Phe_GAA_1:28-76	other	28	76	2.74551	1.14019	2.67672	2.41139	2.7099	0.515032	7.01985
rna_tRNA_Phe_GAA	rna_tRNA_Phe_GAA_1	Tb927_11_v5.1	3513149	3513221	+	73	rna_tRNA_Phe_GAA_1:39-76	3prime	39	76	742.043	1084.55	1150.32	775.714	749.288	264.018	428.374
rna_tRNA_Phe_GAA	rna_tRNA_Phe_GAA_1	Tb927_11_v5.1	3513149	3513221	+	73	rna_tRNA_Phe_GAA_1:47-74	3prime	47	74	38.3952	2.28037	28.1056	12.6598	108.735	6.7598	71.831
rna_tRNA_Phe_GAA	rna_tRNA_Phe_GAA_1	Tb927_11_v5.1	3513149	3513221	+	73	rna_tRNA_Phe_GAA_1:50-76	3prime	50	76	437.63	44.2392	236.89	111.376	424.1	199.832	1609.34
rna_tRNA_Phe_GAA	rna_tRNA_Phe_GAA_1	Tb927_11_v5.1	3513149	3513221	+	73	rna_tRNA_Phe_GAA_1:56-76	3prime	56	76	3118.43	228.949	1454.13	837.958	1611.71	1142.34	13435.5
rna_tRNA_Pro_AGG	rna_tRNA_Pro_AGG_1	Tb927_10_v5.1	1925039	1925110	+	72	rna_tRNA_Pro_AGG_1:1-32	5prime	1	32	3.68182	9.8056	4.68426	2.26068	1.69369	0.708169	2.93854
rna_tRNA_Pro_AGG	rna_tRNA_Pro_AGG_1	Tb927_10_v5.1	1925039	1925110	+	72	rna_tRNA_Pro_AGG_1:36-73	3prime	36	73	76.6759	45.1514	65.5797	20.6475	286.234	7.01731	35.4258
rna_tRNA_Pro_AGG	rna_tRNA_Pro_AGG_1	Tb927_10_v5.1	1925039	1925110	+	72	rna_tRNA_Pro_AGG_1:46-73	3prime	46	73	3.03129	0.228037	2.00754	0.904271	4.74233	0.836927	9.46864
rna_tRNA_Pro_AGG	rna_tRNA_Pro_AGG_1	Tb927_10_v5.1	1925039	1925110	+	72	rna_tRNA_Pro_AGG_1:55-72	3prime	55	72	14.2503	2.05234	4.68426	2.71281	27.4378	4.69967	43.9149
rna_tRNA_Pro_CGG	rna_tRNA_Pro_CGG_1	Tb927_04_v5.1	317914	317985	-	72	rna_tRNA_Pro_CGG_1:1-32	5prime	1	32	3.47081	9.34953	4.68426	1.65783	4.74233	0.064379	0.326505
rna_tRNA_Pro_CGG	rna_tRNA_Pro_CGG_1	Tb927_04_v5.1	317914	317985	-	72	rna_tRNA_Pro_CGG_1:35-73	3prime	35	73	12.9802	2.05234	6.6918	1.50712	56.908	1.41634	9.30539
rna_tRNA_Pro_CGG	rna_tRNA_Pro_CGG_1	Tb927_04_v5.1	317914	317985	-	72	rna_tRNA_Pro_CGG_1:55-73	3prime	55	73	2.02874	0.684112	0.66918	0.301424	1.35495	0.836927	8.32587
rna_tRNA_Pro_TGG	rna_tRNA_Pro_TGG_1	Tb927_10_v5.1	1928975	1929046	+	72	rna_tRNA_Pro_TGG_1:1-32	5prime	1	32	4.74522	6.84112	6.6918	1.65783	12.5333	0.257516	0.489757
rna_tRNA_Pro_TGG	rna_tRNA_Pro_TGG_1	Tb927_10_v5.1	1928975	1929046	+	72	rna_tRNA_Pro_TGG_1:36-73	3prime	36	73	747.15	40.1346	157.257	52.7491	3735.94	131.462	365.359
rna_tRNA_Pro_TGG	rna_tRNA_Pro_TGG_1	Tb927_10_v5.1	1928975	1929046	+	72	rna_tRNA_Pro_TGG_1:46-73	3prime	46	73	16.474	0.684112	10.7069	2.26068	30.8251	8.81992	45.5474
rna_tRNA_Pro_TGG	rna_tRNA_Pro_TGG_1	Tb927_10_v5.1	1928975	1929046	+	72	rna_tRNA_Pro_TGG_1:55-73	3prime	55	73	74.5885	6.84112	56.8803	22.4561	162.255	27.683	171.415
rna_tRNA_Pro_TGG	rna_tRNA_Pro_TGG_2	Tb927_11_bin_v5.1	4269675	4269748	+	74	rna_tRNA_Pro_TGG_2:43-64	3prime	43	64	1.89156	0	0.66918	0.904271	0.677476	0.772548	8.32587
rna_tRNA_Pro_TGG	rna_tRNA_Pro_TGG_2	Tb927_11_bin_v5.1	4269675	4269748	+	74	rna_tRNA_Pro_TGG_2:48-77	3prime	48	77	2.61827	0	2.67672	0.602847	1.01621	0.965685	10.4482
rna_tRNA_SeC_TCA	rna_tRNA_SeC_TCA_3	Tb927_04_v5.1	1287302	1287374	-	88	rna_tRNA_SeC_TCA_3:1-34	5prime	1	34	2.89205	0.684112	2.67672	0.753559	8.80719	2.96143	1.46927
rna_tRNA_SeC_TCA	rna_tRNA_SeC_TCA_3	Tb927_04_v5.1	1287302	1287374	-	88	rna_tRNA_SeC_TCA_3:55-89	3prime	55	89	37.0298	6.15701	8.69934	5.1242	171.401	10.8801	19.9168
rna_tRNA_Ser_CGA	rna_tRNA_Ser_CGA_1	Tb927_03_v5.1	1233951	1234031	-	81	rna_tRNA_Ser_CGA_1:52-81	3prime	52	81	16.1199	2.96448	10.7069	3.91851	62.6665	13.1977	3.26505
rna_tRNA_Ser_CGA	rna_tRNA_Ser_CGA_1	Tb927_03_v5.1	1233951	1234031	-	81	rna_tRNA_Ser_CGA_1:64-83	3prime	64	83	1.68234	0.228037	2.00754	1.05498	2.03243	1.99575	2.77529
rna_tRNA_Ser_CGA	rna_tRNA_Ser_CGA_1	Tb927_03_v5.1	1233951	1234031	-	81	rna_tRNA_Ser_CGA_1:67-84	3prime	67	84	4.11977	0.228037	1.33836	1.05498	0.338738	1.35196	20.4065
rna_tRNA_Ser_GCT	rna_tRNA_Ser_GCT_2	Tb927_07_v5.1	1890653	1890733	-	81	rna_tRNA_Ser_GCT_2:64-83	3prime	64	83	1.58701	0.228037	0	1.05498	2.37117	0.64379	5.22408
rna_tRNA_Ser_TGA	rna_tRNA_Ser_TGA_1	Tb927_04_v5.1	860890	860970	-	81	rna_tRNA_Ser_TGA_1:-2-32	5prime	-2	32	3.1476	6.15701	5.35344	3.01424	1.69369	0.708169	1.95903
rna_tRNA_Ser_TGA	rna_tRNA_Ser_TGA_1	Tb927_04_v5.1	860890	860970	-	81	rna_tRNA_Ser_TGA_1:52-82	3prime	52	82	36.7024	4.56075	16.7295	4.52135	141.931	45.4516	7.01985
rna_tRNA_Ser_TGA	rna_tRNA_Ser_TGA_1	Tb927_04_v5.1	860890	860970	-	81	rna_tRNA_Ser_TGA_1:64-83	3prime	64	83	3.80954	0	4.01508	0.904271	6.77476	2.51078	8.65238
rna_tRNA_Ser_TGA	rna_tRNA_Ser_TGA_1	Tb927_04_v5.1	860890	860970	-	81	rna_tRNA_Ser_TGA_1:67-84	3prime	67	84	7.74344	2.05234	4.01508	1.05498	1.69369	2.38202	35.2625
rna_tRNA_Thr_AGT	rna_tRNA_Thr_AGT_1	Tb927_10_v5.1	1925171	1925242	+	72	rna_tRNA_Thr_AGT_1:34-55	3prime	34	55	4.52391	2.28037	1.33836	1.50712	7.1135	3.47647	11.4277
rna_tRNA_Thr_AGT	rna_tRNA_Thr_AGT_1	Tb927_10_v5.1	1925171	1925242	+	72	rna_tRNA_Thr_AGT_1:36-66	3prime	36	66	2.02353	0.456075	1.33836	0.150712	7.79097	0.772548	1.63252
rna_tRNA_Thr_AGT	rna_tRNA_Thr_AGT_1	Tb927_10_v5.1	1925171	1925242	+	72	rna_tRNA_Thr_AGT_1:36-73	3prime	36	73	7610.93	711.02	2110.59	741.954	29527.8	5914.18	6660.04
rna_tRNA_Thr_AGT	rna_tRNA_Thr_AGT_1	Tb927_10_v5.1	1925171	1925242	+	72	rna_tRNA_Thr_AGT_1:46-73	3prime	46	73	120.437	10.2617	44.8351	20.3461	205.953	103.457	337.769
rna_tRNA_Thr_AGT	rna_tRNA_Thr_AGT_1	Tb927_10_v5.1	1925171	1925242	+	72	rna_tRNA_Thr_AGT_1:55-73	3prime	55	73	67.0407	6.61308	20.0754	11.9062	62.6665	47.1254	253.857
rna_tRNA_Thr_CGT	rna_tRNA_Thr_CGT_1	Tb927_04_v5.1	325958	326029	+	72	rna_tRNA_Thr_CGT_1:36-72	3prime	36	72	138.344	95.5476	107.738	60.2847	552.482	8.62679	5.38733
rna_tRNA_Thr_CGT	rna_tRNA_Thr_CGT_1	Tb927_04_v5.1	325958	326029	+	72	rna_tRNA_Thr_CGT_1:45-73	3prime	45	73	4.60384	2.73645	6.02262	4.97349	5.41981	1.28758	7.1831
rna_tRNA_Thr_CGT	rna_tRNA_Thr_CGT_1	Tb927_04_v5.1	325958	326029	+	72	rna_tRNA_Thr_CGT_1:55-73	3prime	55	73	68.5551	19.6112	71.6023	26.0731	64.3602	82.9202	146.764
rna_tRNA_Thr_TGT	rna_tRNA_Thr_TGT_1	Tb927_08_v5.1	858430	858501	-	72	rna_tRNA_Thr_TGT_1:-2-15	5prime	-2	15	3.38257	0.228037	0	0.602847	0.338738	0.515032	18.6108
rna_tRNA_Thr_TGT	rna_tRNA_Thr_TGT_1	Tb927_08_v5.1	858430	858501	-	72	rna_tRNA_Thr_TGT_1:36-72	3prime	36	72	13.8455	2.28037	4.68426	1.80854	70.4575	3.02581	0.816262
rna_tRNA_Thr_TGT	rna_tRNA_Thr_TGT_1	Tb927_08_v5.1	858430	858501	-	72	rna_tRNA_Thr_TGT_1:45-73	3prime	45	73	2.79401	1.8243	4.01508	2.86352	3.04864	1.09444	3.91806
rna_tRNA_Thr_TGT	rna_tRNA_Thr_TGT_1	Tb927_08_v5.1	858430	858501	-	72	rna_tRNA_Thr_TGT_1:55-72	3prime	55	72	8.23669	2.28037	4.68426	3.01424	22.6954	4.82843	11.9174
rna_tRNA_Thr_TGT	rna_tRNA_Thr_TGT_1	Tb927_08_v5.1	858430	858501	-	72	rna_tRNA_Thr_TGT_1:58-75	3prime	58	75	2.29483	0.228037	0	0.301424	0	1.15882	12.0807
rna_tRNA_Trp_CCA	rna_tRNA_Trp_CCA_1	Tb927_08_v5.1	793614	793685	-	72	rna_tRNA_Trp_CCA_1:1-26	5prime	1	26	6.40447	3.19252	8.69934	1.95925	20.3243	1.80261	2.44879
rna_tRNA_Trp_CCA	rna_tRNA_Trp_CCA_1	Tb927_08_v5.1	793614	793685	-	72	rna_tRNA_Trp_CCA_1:1-34	5prime	1	34	366.813	164.643	305.815	69.4781	1573.44	84.4009	3.1018
rna_tRNA_Trp_CCA	rna_tRNA_Trp_CCA_1	Tb927_08_v5.1	793614	793685	-	72	rna_tRNA_Trp_CCA_1:36-74	3prime	36	74	3.41722	0.456075	3.3459	0.753559	12.5333	0.965685	2.44879
rna_tRNA_Trp_CCA	rna_tRNA_Trp_CCA_1	Tb927_08_v5.1	793614	793685	-	72	rna_tRNA_Trp_CCA_1:45-75	3prime	45	75	34.7038	2.05234	10.0377	4.52135	19.6468	4.95718	167.007
rna_tRNA_Trp_CCA	rna_tRNA_Trp_CCA_1	Tb927_08_v5.1	793614	793685	-	72	rna_tRNA_Trp_CCA_1:55-75	3prime	55	75	114.492	15.5065	159.265	62.0933	142.27	28.0049	279.815
rna_tRNA_Trp_CCA	rna_tRNA_Trp_CCA_1	Tb927_08_v5.1	793614	793685	-	72	rna_tRNA_Trp_CCA_1:57-75	3prime	57	75	2.25465	0.912149	1.33836	2.10997	0	0.515032	8.65238
rna_tRNA_Tyr_GTA	rna_tRNA_Tyr_GTA_1	Tb927_04_v5.1	326098	326181	-	173	rna_tRNA_Tyr_GTA_1:101-122	middle	101	122	77.9488	174.22	62.2338	73.3967	148.028	7.85424	1.95903
rna_tRNA_Tyr_GTA	rna_tRNA_Tyr_GTA_1	Tb927_04_v5.1	326098	326181	-	173	rna_tRNA_Tyr_GTA_1:107-125	middle	107	125	8.5318	18.9271	7.36098	12.9612	3.72612	3.15457	5.06082
rna_tRNA_Tyr_GTA	rna_tRNA_Tyr_GTA_1	Tb927_04_v5.1	326098	326181	-	173	rna_tRNA_Tyr_GTA_1:110-129	middle	110	129	2.31507	2.28037	4.68426	3.16495	0.677476	1.28758	1.79578
rna_tRNA_Tyr_GTA	rna_tRNA_Tyr_GTA_1	Tb927_04_v5.1	326098	326181	-	173	rna_tRNA_Tyr_GTA_1:137-174	3prime	137	174	65.5283	192.007	118.445	33.0059	29.8089	5.53659	14.3662
rna_tRNA_Tyr_GTA	rna_tRNA_Tyr_GTA_1	Tb927_04_v5.1	326098	326181	-	173	rna_tRNA_Tyr_GTA_1:138-174	3prime	138	174	288.717	355.966	449.689	173.319	243.553	143.436	366.338
rna_tRNA_Tyr_GTA	rna_tRNA_Tyr_GTA_1	Tb927_04_v5.1	326098	326181	-	173	rna_tRNA_Tyr_GTA_1:156-174	3prime	156	174	61.7054	24.172	85.6551	34.3623	52.5044	29.55	143.989
rna_tRNA_Tyr_GTA	rna_tRNA_Tyr_GTA_1	Tb927_04_v5.1	326098	326181	-	173	rna_tRNA_Tyr_GTA_1:159-176	3prime	159	176	14.6727	1.14019	16.0603	5.42563	2.7099	6.05163	56.6486
rna_tRNA_Tyr_GTA	rna_tRNA_Tyr_GTA_1	Tb927_04_v5.1	326098	326181	-	173	rna_tRNA_Tyr_GTA_1:90-108	middle	90	108	7.10277	9.57757	8.69934	6.78203	7.45223	3.41209	6.69335
rna_tRNA_Tyr_GTA	rna_tRNA_Tyr_GTA_1	Tb927_04_v5.1	326098	326181	-	173	rna_tRNA_Tyr_GTA_1:90-117	middle	90	117	6.96394	19.1551	4.01508	11.6048	5.41981	0.772548	0.816262
rna_tRNA_Tyr_GTA	rna_tRNA_Tyr_GTA_1	Tb927_04_v5.1	326098	326181	-	173	rna_tRNA_Tyr_GTA_1:90-122	middle	90	122	5805.42	12296.7	4432.65	7043.67	10468.4	523.401	67.7497
rna_tRNA_Val_AAC	rna_tRNA_Val_AAC_1	Tb927_04_v5.1	861087	861160	+	74	rna_tRNA_Val_AAC_1:1-18	5prime	1	18	3.27183	3.19252	3.3459	3.91851	3.04864	0.901306	5.22408
rna_tRNA_Val_AAC	rna_tRNA_Val_AAC_1	Tb927_04_v5.1	861087	861160	+	74	rna_tRNA_Val_AAC_1:37-74	3prime	37	74	22.2756	13.6822	23.4213	6.02847	73.8449	5.08594	11.5909
rna_tRNA_Val_AAC	rna_tRNA_Val_AAC_1	Tb927_04_v5.1	861087	861160	+	74	rna_tRNA_Val_AAC_1:51-77	3prime	51	77	43.1317	15.0505	45.5043	17.6333	55.8918	14.6784	110.032
rna_tRNA_Val_AAC	rna_tRNA_Val_AAC_1	Tb927_04_v5.1	861087	861160	+	74	rna_tRNA_Val_AAC_1:60-77	3prime	60	77	46.285	14.5944	18.737	15.5233	2.7099	15.3866	210.759
rna_tRNA_Val_AAC	rna_tRNA_Val_AAC_3	Tb927_11_bin_v5.1	2512321	2512393	+	73	rna_tRNA_Val_AAC_3:1-33	5prime	1	33	1.41319	0.456075	2.67672	0.150712	0.677476	1.41634	3.1018
rna_tRNA_Val_CAC	rna_tRNA_Val_CAC_1	Tb927_04_v5.1	1287445	1287517	-	73	rna_tRNA_Val_CAC_1:-1-18	5prime	-1	18	6.84776	8.43738	2.67672	9.94698	8.80719	3.21895	7.99937
rna_tRNA_Val_CAC	rna_tRNA_Val_CAC_1	Tb927_04_v5.1	1287445	1287517	-	73	rna_tRNA_Val_CAC_1:1-26	5prime	1	26	34.4094	23.0318	31.4515	19.7432	49.117	21.567	61.5461
rna_tRNA_Val_CAC	rna_tRNA_Val_CAC_1	Tb927_04_v5.1	1287445	1287517	-	73	rna_tRNA_Val_CAC_1:1-33	5prime	1	33	3435.61	723.106	1935.27	449.423	15784.2	1508.14	213.534
rna_tRNA_Val_CAC	rna_tRNA_Val_CAC_1	Tb927_04_v5.1	1287445	1287517	-	73	rna_tRNA_Val_CAC_1:1-44	other	1	44	34.6669	8.89345	43.4967	18.0854	89.4268	13.3265	34.7728
rna_tRNA_Val_CAC	rna_tRNA_Val_CAC_1	Tb927_04_v5.1	1287445	1287517	-	73	rna_tRNA_Val_CAC_1:28-54	middle	28	54	2.08201	3.19252	2.67672	1.65783	0.338738	0.708169	3.91806
rna_tRNA_Val_CAC	rna_tRNA_Val_CAC_1	Tb927_04_v5.1	1287445	1287517	-	73	rna_tRNA_Val_CAC_1:28-76	other	28	76	4.56325	3.87663	6.02262	2.5621	7.45223	0.772548	6.69335
rna_tRNA_Val_CAC	rna_tRNA_Val_CAC_1	Tb927_04_v5.1	1287445	1287517	-	73	rna_tRNA_Val_CAC_1:47-76	3prime	47	76	8.1314	18.243	9.36852	4.82278	1.69369	2.25327	12.4072
rna_tRNA_Val_CAC	rna_tRNA_Val_CAC_1	Tb927_04_v5.1	1287445	1287517	-	73	rna_tRNA_Val_CAC_1:56-75	3prime	56	75	2.66433	3.87663	4.01508	1.65783	1.35495	0.836927	4.24456
rna_tRNA_Val_CAC	rna_tRNA_Val_CAC_1	Tb927_04_v5.1	1287445	1287517	-	73	rna_tRNA_Val_CAC_1:59-76	3prime	59	76	16.612	5.01682	9.36852	10.2484	0	6.30914	68.7293
rna_tRNA_Val_TAC	rna_tRNA_Val_TAC_1	Tb927_08_v5.1	854585	854657	+	73	rna_tRNA_Val_TAC_1:36-56	3prime	36	56	2.12548	1.59626	3.3459	0.753559	2.37117	1.09444	3.59155
rna_tRNA_Val_TAC	rna_tRNA_Val_TAC_1	Tb927_08_v5.1	854585	854657	+	73	rna_tRNA_Val_TAC_1:36-73	3prime	36	73	8.13548	0.912149	2.00754	0.452135	39.9711	3.34771	2.12228

## Sheet: Arkusz2
Tb927_07_v5.1	rna_tRNA_Ala_AGC_1	1894352	1894424	+	Name	tRNA_Ala_AGC_1	descritpion	tRNA+Ala+anticodon:AGC	size	73	Parent	tRNA_Ala_AGC_1	Dbxref	taxon:185431,ApiDB	tRNA_Ala_AGC_1
Tb927_07_v5.1	rna_tRNA_Ala_AGC_2	1890511	1890583	-	Name	tRNA_Ala_AGC_2	descritpion	tRNA+Ala+anticodon:AGC	size	73	Parent	tRNA_Ala_AGC_2	Dbxref	taxon:185431,ApiDB	tRNA_Ala_AGC_2
Tb927_07_v5.1	rna_tRNA_Ala_CGC_1	2059249	2059320	-	Name	tRNA_Ala_CGC_1	descritpion	tRNA+Ala+anticodon:CGC	size	72	Parent	tRNA_Ala_CGC_1	Dbxref	taxon:185431,ApiDB	tRNA_Ala_CGC_1
Tb927_11_v5.1	rna_tRNA_Ala_CGC_2	3530638	3530709	-	Name	tRNA_Ala_CGC_2	descritpion	tRNA+Ala+anticodon:CGC	size	72	Parent	tRNA_Ala_CGC_2	Dbxref	taxon:185431,ApiDB	tRNA_Ala_CGC_2
Tb927_10_v5.1	rna_tRNA_Ala_TGC_1	2647635	2647706	-	Name	tRNA_Ala_TGC_1	descritpion	tRNA+Ala+anticodon:TGC	size	72	Parent	tRNA_Ala_TGC_1	Dbxref	taxon:185431,ApiDB	tRNA_Ala_TGC_1
Tb927_05_v5.1	rna_tRNA_Arg_ACG_1	195468	195539	-	Name	tRNA_Arg_ACG_1	descritpion	tRNA+Arg+anticodon:ACG	size	72	Parent	tRNA_Arg_ACG_1	Dbxref	taxon:185431,ApiDB	tRNA_Arg_ACG_1
Tb927_08_v5.1	rna_tRNA_Arg_ACG_2	1587504	1587575	+	Name	tRNA_Arg_ACG_2	descritpion	tRNA+Arg+anticodon:ACG	size	72	Parent	tRNA_Arg_ACG_2	Dbxref	taxon:185431,ApiDB	tRNA_Arg_ACG_2
Tb927_08_v5.1	rna_tRNA_Arg_ACG_3	861528	861599	-	Name	tRNA_Arg_ACG_3	descritpion	tRNA+Arg+anticodon:ACG	size	72	Parent	tRNA_Arg_ACG_3	Dbxref	taxon:185431,ApiDB	tRNA_Arg_ACG_3
Tb927_11_bin_v5.1	rna_tRNA_Arg_ACG_4	412293	412364	+	Name	tRNA_Arg_ACG_4	descritpion	tRNA+Arg+anticodon:ACG	size	72	Parent	tRNA_Arg_ACG_4	Dbxref	taxon:185431,ApiDB	tRNA_Arg_ACG_4
Tb927_11_v5.1	rna_tRNA_Arg_CCG_1	3530776	3530847	-	Name	tRNA_Arg_CCG_1	descritpion	tRNA+Arg+anticodon:CCG	size	72	Parent	tRNA_Arg_CCG_1	Dbxref	taxon:185431,ApiDB	tRNA_Arg_CCG_1
Tb927_11_bin_v5.1	rna_tRNA_Arg_CCG_2	4269318	4269391	+	Name	tRNA_Arg_CCG_2	descritpion	tRNA+Arg+anticodon:CCG	size	74	Parent	tRNA_Arg_CCG_2	Dbxref	taxon:185431,ApiDB	tRNA_Arg_CCG_2
Tb927_10_v5.1	rna_tRNA_Arg_CCT_1	2648098	2648170	+	Name	tRNA_Arg_CCT_1	descritpion	tRNA+Arg+anticodon:CCT	size	73	Parent	tRNA_Arg_CCT_1	Dbxref	taxon:185431,ApiDB	tRNA_Arg_CCT_1
Tb927_08_v5.1	rna_tRNA_Arg_TCG_1	858599	858670	+	Name	tRNA_Arg_TCG_1	descritpion	tRNA+Arg+anticodon:TCG	size	72	Parent	tRNA_Arg_TCG_1	Dbxref	taxon:185431,ApiDB	tRNA_Arg_TCG_1
Tb927_10_v5.1	rna_tRNA_Arg_TCT_1	2647809	2647881	+	Name	tRNA_Arg_TCT_1	descritpion	tRNA+Arg+anticodon:TCT	size	73	Parent	tRNA_Arg_TCT_1	Dbxref	taxon:185431,ApiDB	tRNA_Arg_TCT_1
Tb927_08_v5.1	rna_tRNA_Asn_GTT_1	793456	793528	+	Name	tRNA_Asn_GTT_1	descritpion	tRNA+Asn+anticodon:GTT	size	73	Parent	tRNA_Asn_GTT_1	Dbxref	taxon:185431,ApiDB	tRNA_Asn_GTT_1
Tb927_10_v5.1	rna_tRNA_Asn_GTT_2	2647484	2647556	+	Name	tRNA_Asn_GTT_2	descritpion	tRNA+Asn+anticodon:GTT	size	73	Parent	tRNA_Asn_GTT_2	Dbxref	taxon:185431,ApiDB	tRNA_Asn_GTT_2
Tb927_07_v5.1	rna_tRNA_Asp_GTC_1	1890810	1890881	+	Name	tRNA_Asp_GTC_1	descritpion	tRNA+Asp+anticodon:GTC	size	72	Parent	tRNA_Asp_GTC_1	Dbxref	taxon:185431,ApiDB	tRNA_Asp_GTC_1
Tb927_07_v5.1	rna_tRNA_Asp_GTC_2	1894054	1894125	-	Name	tRNA_Asp_GTC_2	descritpion	tRNA+Asp+anticodon:GTC	size	72	Parent	tRNA_Asp_GTC_2	Dbxref	taxon:185431,ApiDB	tRNA_Asp_GTC_2
Tb927_08_v5.1	rna_tRNA_Cys_GCA_1	1053540	1053611	+	Name	tRNA_Cys_GCA_1	descritpion	tRNA+Cys+anticodon:GCA	size	72	Parent	tRNA_Cys_GCA_1	Dbxref	taxon:185431,ApiDB	tRNA_Cys_GCA_1
Tb927_08_v5.1	rna_tRNA_Cys_GCA_2	1053326	1053397	-	Name	tRNA_Cys_GCA_2	descritpion	tRNA+Cys+anticodon:GCA	size	72	Parent	tRNA_Cys_GCA_2	Dbxref	taxon:185431,ApiDB	tRNA_Cys_GCA_2
Tb927_08_v5.1	rna_tRNA_Gln_CTG_1	1892449	1892520	+	Name	tRNA_Gln_CTG_1	descritpion	tRNA+Gln+anticodon:CTG	size	72	Parent	tRNA_Gln_CTG_1	Dbxref	taxon:185431,ApiDB	tRNA_Gln_CTG_1
Tb927_08_v5.1	rna_tRNA_Gln_CTG_2	1892288	1892359	-	Name	tRNA_Gln_CTG_2	descritpion	tRNA+Gln+anticodon:CTG	size	72	Parent	tRNA_Gln_CTG_2	Dbxref	taxon:185431,ApiDB	tRNA_Gln_CTG_2
Tb927_08_v5.1	rna_tRNA_Gln_TTG_1	854457	854528	+	Name	tRNA_Gln_TTG_1	descritpion	tRNA+Gln+anticodon:TTG	size	72	Parent	tRNA_Gln_TTG_1	Dbxref	taxon:185431,ApiDB	tRNA_Gln_TTG_1
Tb927_04_v5.1	rna_tRNA_Glu_CTC_1	860615	860686	-	Name	tRNA_Glu_CTC_1	descritpion	tRNA+Glu+anticodon:CTC	size	72	Parent	tRNA_Glu_CTC_1	Dbxref	taxon:185431,ApiDB	tRNA_Glu_CTC_1
Tb927_05_v5.1	rna_tRNA_Glu_CTC_2	931361	931432	+	Name	tRNA_Glu_CTC_2	descritpion	tRNA+Glu+anticodon:CTC	size	72	Parent	tRNA_Glu_CTC_2	Dbxref	taxon:185431,ApiDB	tRNA_Glu_CTC_2
Tb927_11_v5.1	rna_tRNA_Glu_TTC_1	3513018	3513089	+	Name	tRNA_Glu_TTC_1	descritpion	tRNA+Glu+anticodon:TTC	size	72	Parent	tRNA_Glu_TTC_1	Dbxref	taxon:185431,ApiDB	tRNA_Glu_TTC_1
Tb927_11_v5.1	rna_tRNA_Gly_CCC_1	1898859	1898929	+	Name	tRNA_Gly_CCC_1	descritpion	tRNA+Gly+anticodon:CCC	size	71	Parent	tRNA_Gly_CCC_1	Dbxref	taxon:185431,ApiDB	tRNA_Gly_CCC_1
Tb927_07_v5.1	rna_tRNA_Gly_GCC_1	300549	300619	+	Name	tRNA_Gly_GCC_1	descritpion	tRNA+Gly+anticodon:GCC	size	71	Parent	tRNA_Gly_GCC_1	Dbxref	taxon:185431,ApiDB	tRNA_Gly_GCC_1
Tb927_09_v5.1	rna_tRNA_Gly_GCC_2	2087749	2087819	+	Name	tRNA_Gly_GCC_2	descritpion	tRNA+Gly+anticodon:GCC	size	71	Parent	tRNA_Gly_GCC_2	Dbxref	taxon:185431,ApiDB	tRNA_Gly_GCC_2
Tb927_10_v5.1	rna_tRNA_Gly_GCC_3	1888554	1888624	+	Name	tRNA_Gly_GCC_3	descritpion	tRNA+Gly+anticodon:GCC	size	71	Parent	tRNA_Gly_GCC_3	Dbxref	taxon:185431,ApiDB	tRNA_Gly_GCC_3
Tb927_08_v5.1	rna_tRNA_Gly_TCC_1	858106	858177	+	Name	tRNA_Gly_TCC_1	descritpion	tRNA+Gly+anticodon:TCC	size	72	Parent	tRNA_Gly_TCC_1	Dbxref	taxon:185431,ApiDB	tRNA_Gly_TCC_1
Tb927_11_v5.1	rna_tRNA_His_GTG_1	3512886	3512956	+	Name	tRNA_His_GTG_1	descritpion	tRNA+His+anticodon:GTG	size	71	Parent	tRNA_His_GTG_1	Dbxref	taxon:185431,ApiDB	tRNA_His_GTG_1
Tb927_11_bin_v5.1	rna_tRNA_His_GTG_2	4269451	4269523	+	Name	tRNA_His_GTG_2	descritpion	tRNA+His+anticodon:GTG	size	73	Parent	tRNA_His_GTG_2	Dbxref	taxon:185431,ApiDB	tRNA_His_GTG_2
Tb927_08_v5.1	rna_tRNA_Ile_AAT_1	1891988	1892061	+	Name	tRNA_Ile_AAT_1	descritpion	tRNA+Ile+anticodon:AAT	size	74	Parent	tRNA_Ile_AAT_1	Dbxref	taxon:185431,ApiDB	tRNA_Ile_AAT_1
Tb927_08_v5.1	rna_tRNA_Ile_AAT_2	1892600	1892673	+	Name	tRNA_Ile_AAT_2	descritpion	tRNA+Ile+anticodon:AAT	size	74	Parent	tRNA_Ile_AAT_2	Dbxref	taxon:185431,ApiDB	tRNA_Ile_AAT_2
Tb927_11_bin_v5.1	rna_tRNA_Ile_GAT_1	1373261	1373333	+	Name	tRNA_Ile_GAT_1	descritpion	tRNA+Ile+anticodon:GAT	size	73	Parent	tRNA_Ile_GAT_1	Dbxref	taxon:185431,ApiDB	tRNA_Ile_GAT_1
Tb927_08_v5.1	rna_tRNA_Ile_TAT_1	854289	854362	-	Name	tRNA_Ile_TAT_1	descritpion	tRNA+Ile+anticodon:TAT	size	74	Parent	tRNA_Ile_TAT_1	Dbxref	taxon:185431,ApiDB	tRNA_Ile_TAT_1
Tb927_10_v5.1	rna_tRNA_Leu_AAG_1	1928688	1928769	+	Name	tRNA_Leu_AAG_1	descritpion	tRNA+Leu+anticodon:AAG	size	82	Parent	tRNA_Leu_AAG_1	Dbxref	taxon:185431,ApiDB	tRNA_Leu_AAG_1
Tb927_03_v5.1	rna_tRNA_Leu_CAA_1	1233810	1233891	-	Name	tRNA_Leu_CAA_1	descritpion	tRNA+Leu+anticodon:CAA	size	82	Parent	tRNA_Leu_CAA_1	Dbxref	taxon:185431,ApiDB	tRNA_Leu_CAA_1
Tb927_08_v5.1	rna_tRNA_Leu_CAG_1	858265	858346	+	Name	tRNA_Leu_CAG_1	descritpion	tRNA+Leu+anticodon:CAG	size	82	Parent	tRNA_Leu_CAG_1	Dbxref	taxon:185431,ApiDB	tRNA_Leu_CAG_1
Tb927_11_bin_v5.1	rna_tRNA_Leu_CAG_2	4269546	4269629	+	Name	tRNA_Leu_CAG_2	descritpion	tRNA+Leu+anticodon:CAG	size	84	Parent	tRNA_Leu_CAG_2	Dbxref	taxon:185431,ApiDB	tRNA_Leu_CAG_2
Tb927_08_v5.1	rna_tRNA_Leu_TAA_1	1892111	1892192	-	Name	tRNA_Leu_TAA_1	descritpion	tRNA+Leu+anticodon:TAA	size	82	Parent	tRNA_Leu_TAA_1	Dbxref	taxon:185431,ApiDB	tRNA_Leu_TAA_1
Tb927_04_v5.1	rna_tRNA_Leu_TAG_1	842789	842868	-	Name	tRNA_Leu_TAG_1	descritpion	tRNA+Leu+anticodon:TAG	size	80	Parent	tRNA_Leu_TAG_1	Dbxref	taxon:185431,ApiDB	tRNA_Leu_TAG_1
Tb927_07_v5.1	rna_tRNA_Lys_CTT_1	1910941	1911013	+	Name	tRNA_Lys_CTT_1	descritpion	tRNA+Lys+anticodon:CTT	size	73	Parent	tRNA_Lys_CTT_1	Dbxref	taxon:185431,ApiDB	tRNA_Lys_CTT_1
Tb927_08_v5.1	rna_tRNA_Lys_CTT_2	854728	854800	+	Name	tRNA_Lys_CTT_2	descritpion	tRNA+Lys+anticodon:CTT	size	73	Parent	tRNA_Lys_CTT_2	Dbxref	taxon:185431,ApiDB	tRNA_Lys_CTT_2
Tb927_08_v5.1	rna_tRNA_Lys_CTT_3	861366	861438	+	Name	tRNA_Lys_CTT_3	descritpion	tRNA+Lys+anticodon:CTT	size	73	Parent	tRNA_Lys_CTT_3	Dbxref	taxon:185431,ApiDB	tRNA_Lys_CTT_3
Tb927_10_v5.1	rna_tRNA_Lys_TTT_1	2647941	2648012	+	Name	tRNA_Lys_TTT_1	descritpion	tRNA+Lys+anticodon:TTT	size	72	Parent	tRNA_Lys_TTT_1	Dbxref	taxon:185431,ApiDB	tRNA_Lys_TTT_1
Tb927_04_v5.1	rna_tRNA_Met_CAT_1	860774	860846	+	Name	tRNA_Met_CAT_1	descritpion	tRNA+Met+anticodon:CAT	size	73	Parent	tRNA_Met_CAT_1	Dbxref	taxon:185431,ApiDB	tRNA_Met_CAT_1
Tb927_04_v5.1	rna_tRNA_Met_CAT_2	842927	842999	-	Name	tRNA_Met_CAT_2	descritpion	tRNA+Met+anticodon:CAT	size	73	Parent	tRNA_Met_CAT_2	Dbxref	taxon:185431,ApiDB	tRNA_Met_CAT_2
Tb927_10_v5.1	rna_tRNA_Met_CAT_3	1928831	1928902	-	Name	tRNA_Met_CAT_3	descritpion	tRNA+Met+anticodon:CAT	size	72	Parent	tRNA_Met_CAT_3	Dbxref	taxon:185431,ApiDB	tRNA_Met_CAT_3
Tb927_11_v5.1	rna_tRNA_Phe_GAA_1	3513149	3513221	+	Name	tRNA_Phe_GAA_1	descritpion	tRNA+Phe+anticodon:GAA	size	73	Parent	tRNA_Phe_GAA_1	Dbxref	taxon:185431,ApiDB	tRNA_Phe_GAA_1
Tb927_11_v5.1	rna_tRNA_Phe_GAA_2	3530959	3531031	+	Name	tRNA_Phe_GAA_2	descritpion	tRNA+Phe+anticodon:GAA	size	73	Parent	tRNA_Phe_GAA_2	Dbxref	taxon:185431,ApiDB	tRNA_Phe_GAA_2
Tb927_10_v5.1	rna_tRNA_Pro_AGG_1	1925039	1925110	+	Name	tRNA_Pro_AGG_1	descritpion	tRNA+Pro+anticodon:AGG	size	72	Parent	tRNA_Pro_AGG_1	Dbxref	taxon:185431,ApiDB	tRNA_Pro_AGG_1
Tb927_11_bin_v5.1	rna_tRNA_Pro_AGG_2	2915184	2915256	-	Name	tRNA_Pro_AGG_2	descritpion	tRNA+Pro+anticodon:AGG	size	73	Parent	tRNA_Pro_AGG_2	Dbxref	taxon:185431,ApiDB	tRNA_Pro_AGG_2
Tb927_04_v5.1	rna_tRNA_Pro_CGG_1	317914	317985	-	Name	tRNA_Pro_CGG_1	descritpion	tRNA+Pro+anticodon:CGG	size	72	Parent	tRNA_Pro_CGG_1	Dbxref	taxon:185431,ApiDB	tRNA_Pro_CGG_1
Tb927_10_v5.1	rna_tRNA_Pro_TGG_1	1928975	1929046	+	Name	tRNA_Pro_TGG_1	descritpion	tRNA+Pro+anticodon:TGG	size	72	Parent	tRNA_Pro_TGG_1	Dbxref	taxon:185431,ApiDB	tRNA_Pro_TGG_1
Tb927_11_bin_v5.1	rna_tRNA_Pro_TGG_2	4269675	4269748	+	Name	tRNA_Pro_TGG_2	descritpion	tRNA+Pro+anticodon:TGG	size	74	Parent	tRNA_Pro_TGG_2	Dbxref	taxon:185431,ApiDB	tRNA_Pro_TGG_2
Tb927_04_v5.1	rna_tRNA_SeC_TCA_1	1287302	1287374	-	Name	tRNA_SeC_TCA_1	descritpion	tRNA+SeC+anticodon:TCA	size	73	Parent	tRNA_SeC_TCA_1	Dbxref	taxon:185431,ApiDB	tRNA_SeC_TCA_1
Tb927_09_v5.1	rna_tRNA_SeC_TCA_2	519263	519350	-	Name	tRNA_SeC_TCA_2	descritpion	tRNA+SeC+anticodon:TCA	size	88	Parent	tRNA_SeC_TCA_2	Dbxref	taxon:185431,ApiDB	tRNA_SeC_TCA_2
Tb927_09_v5.1	rna_tRNA_SeC_TCA_3	515426	515513	-	Name	tRNA_SeC_TCA_3	descritpion	tRNA+SeC+anticodon:TCA	size	88	Parent	tRNA_SeC_TCA_3	Dbxref	taxon:185431,ApiDB	tRNA_SeC_TCA_3
Tb927_03_v5.1	rna_tRNA_Ser_AGA_1	1233524	1233604	+	Name	tRNA_Ser_AGA_1	descritpion	tRNA+Ser+anticodon:AGA	size	81	Parent	tRNA_Ser_AGA_1	Dbxref	taxon:185431,ApiDB	tRNA_Ser_AGA_1
Tb927_03_v5.1	rna_tRNA_Ser_CGA_1	1233951	1234031	-	Name	tRNA_Ser_CGA_1	descritpion	tRNA+Ser+anticodon:CGA	size	81	Parent	tRNA_Ser_CGA_1	Dbxref	taxon:185431,ApiDB	tRNA_Ser_CGA_1
Tb927_07_v5.1	rna_tRNA_Ser_GCT_1	1894202	1894282	+	Name	tRNA_Ser_GCT_1	descritpion	tRNA+Ser+anticodon:GCT	size	81	Parent	tRNA_Ser_GCT_1	Dbxref	taxon:185431,ApiDB	tRNA_Ser_GCT_1
Tb927_07_v5.1	rna_tRNA_Ser_GCT_2	1890653	1890733	-	Name	tRNA_Ser_GCT_2	descritpion	tRNA+Ser+anticodon:GCT	size	81	Parent	tRNA_Ser_GCT_2	Dbxref	taxon:185431,ApiDB	tRNA_Ser_GCT_2
Tb927_11_bin_v5.1	rna_tRNA_Ser_GCT_3	1086957	1087028	+	Name	tRNA_Ser_GCT_3	descritpion	tRNA+Ser+anticodon:GCT	size	72	Parent	tRNA_Ser_GCT_3	Dbxref	taxon:185431,ApiDB	tRNA_Ser_GCT_3
Tb927_11_bin_v5.1	rna_tRNA_Ser_GCT_4	4236709	4236781	+	Name	tRNA_Ser_GCT_4	descritpion	tRNA+Ser+anticodon:GCT	size	73	Parent	tRNA_Ser_GCT_4	Dbxref	taxon:185431,ApiDB	tRNA_Ser_GCT_4
Tb927_11_bin_v5.1	rna_tRNA_Ser_GCT_5	1979907	1979976	-	Name	tRNA_Ser_GCT_5	descritpion	tRNA+Ser+anticodon:GCT	size	70	Parent	tRNA_Ser_GCT_5	Dbxref	taxon:185431,ApiDB	tRNA_Ser_GCT_5
Tb927_04_v5.1	rna_tRNA_Ser_TGA_1	860890	860970	-	Name	tRNA_Ser_TGA_1	descritpion	tRNA+Ser+anticodon:TGA	size	81	Parent	tRNA_Ser_TGA_1	Dbxref	taxon:185431,ApiDB	tRNA_Ser_TGA_1
Tb927_10_v5.1	rna_tRNA_Thr_AGT_1	1925171	1925242	+	Name	tRNA_Thr_AGT_1	descritpion	tRNA+Thr+anticodon:AGT	size	72	Parent	tRNA_Thr_AGT_1	Dbxref	taxon:185431,ApiDB	tRNA_Thr_AGT_1
Tb927_04_v5.1	rna_tRNA_Thr_CGT_1	325958	326029	+	Name	tRNA_Thr_CGT_1	descritpion	tRNA+Thr+anticodon:CGT	size	72	Parent	tRNA_Thr_CGT_1	Dbxref	taxon:185431,ApiDB	tRNA_Thr_CGT_1
Tb927_08_v5.1	rna_tRNA_Thr_TGT_1	858430	858501	-	Name	tRNA_Thr_TGT_1	descritpion	tRNA+Thr+anticodon:TGT	size	72	Parent	tRNA_Thr_TGT_1	Dbxref	taxon:185431,ApiDB	tRNA_Thr_TGT_1
Tb927_08_v5.1	rna_tRNA_Trp_CCA_1	793614	793685	-	Name	tRNA_Trp_CCA_1	descritpion	tRNA+Trp+anticodon:CCA	size	72	Parent	tRNA_Trp_CCA_1	Dbxref	taxon:185431,ApiDB	tRNA_Trp_CCA_1
Tb927_04_v5.1	rna_tRNA_Tyr_GTA_1	326098	326181	-	Name	tRNA_Tyr_GTA_1	descritpion	tRNA+Tyr+anticodon:GTA	size	84	Parent	tRNA_Tyr_GTA_1	Dbxref	taxon:185431,ApiDB	tRNA_Tyr_GTA_1
Tb927_11_bin_v5.1	rna_tRNA_Undet_???_1	4454352	4454424	-	Name	tRNA_Undet_???_1	descritpion	tRNA+Undet+anticodon:???	size	73	Parent	tRNA_Undet_???_1	Dbxref	taxon:185431,ApiDB	tRNA_Undet_???_1
Tb927_04_v5.1	rna_tRNA_Val_AAC_1	861087	861160	+	Name	tRNA_Val_AAC_1	descritpion	tRNA+Val+anticodon:AAC	size	74	Parent	tRNA_Val_AAC_1	Dbxref	taxon:185431,ApiDB	tRNA_Val_AAC_1
Tb927_04_v5.1	rna_tRNA_Val_AAC_2	842652	842725	-	Name	tRNA_Val_AAC_2	descritpion	tRNA+Val+anticodon:AAC	size	74	Parent	tRNA_Val_AAC_2	Dbxref	taxon:185431,ApiDB	tRNA_Val_AAC_2
Tb927_11_bin_v5.1	rna_tRNA_Val_AAC_3	2512321	2512393	+	Name	tRNA_Val_AAC_3	descritpion	tRNA+Val+anticodon:AAC	size	73	Parent	tRNA_Val_AAC_3	Dbxref	taxon:185431,ApiDB	tRNA_Val_AAC_3
Tb927_04_v5.1	rna_tRNA_Val_CAC_1	1287445	1287517	-	Name	tRNA_Val_CAC_1	descritpion	tRNA+Val+anticodon:CAC	size	73	Parent	tRNA_Val_CAC_1	Dbxref	taxon:185431,ApiDB	tRNA_Val_CAC_1
Tb927_08_v5.1	rna_tRNA_Val_TAC_1	854585	854657	+	Name	tRNA_Val_TAC_1	descritpion	tRNA+Val+anticodon:TAC	size	73	Parent	tRNA_Val_TAC_1	Dbxref	taxon:185431,ApiDB	tRNA_Val_TAC_1
